# Supplementary material for: Drug repositioning or target repositioning: A structural perspective of drug-target-indication relationship for available repurposed drugs
Source: Comput Struct Biotechnol J. 2020 Apr 13;18:1043–55. doi: 10.1016/j.csbj.2020.04.004 (PMC7215100; doi:10.1016/j.csbj.2020.04.004)
Supplement: Supplementary file 4 [file mmc4.xml]

<?xml version="1.0" encoding="UTF-8" standalone="no"?><data:data><datasets><author>michael.schroeder@tu-dresden.de</author><type>0</type><dataset><value>1</value><reason>Data will be made available on request</reason><comments/></dataset></datasets></data:data>
